# Supplementary material for: Cell Junction and Vesicle Trafficking-Mediated Melanosome/Melanin Transfer Are Involved in the Dynamic Transformation of Goldfish Carassius auratus Skin Color
Source: Int J Mol Sci. 2022 Oct 13;23(20):12214. doi: 10.3390/ijms232012214 (PMC9603685; doi:10.3390/ijms232012214)
Supplement: Supplementary file 1 [file ijms-23-12214-s001.zip › Table S1.xlsx]

## Sheet: Table S1 mapping.stat
#Library	S1_10	S1_11	S1_9	S2_10	S2_6	S2_8	S3_10	S3_11	S3_9	Average
Raw Reads Number	44700756	48218838	45566042	42406018	43985600	45063968	46361914	45576944	44790278	4.51856e+07
Raw Bases Number	6705113400	7232825700	6834906300	6360902700	6597840000	6759595200	6954287100	6836541600	6718541700	6777839300
Clean Reads Number	42871924	46410296	44149482	40970736	42496180	27764498	44777592	44001794	42383586	4.17585e+07
Clean Reads Rate(%)	95.91	96.25	96.89	96.61	96.61	61.61	96.58	96.54	94.63	92.4033
Clean Bases Number	6430788600	6961544400	6622422300	6145610400	6374427000	4164674700	6716638800	6600269100	6357537900	6.26377e+09
Low-quality Reads Number	231188	269932	207424	268280	243956	266228	262036	260482	237232	249640
Low-quality Reads Rate(%)	0.52	0.56	0.46	0.63	0.56	0.59	0.56	0.57	0.53	0.553333
Ns Reads Number	605440	259126	180856	155814	230664	14354328	235758	217370	1120708	1928896
Ns Reads Rate(%)	1.35	0.54	0.4	0.37	0.52	31.85	0.51	0.48	2.5	4.28
Adapter Polluted Reads Number	992204	1279484	1028280	1011188	1014800	2678914	1086528	1097298	1048752	1.24861e+06
Adapter Polluted Reads Rate(%)	2.22	2.65	2.26	2.38	2.31	5.95	2.34	2.41	2.34	2.76222
Raw Q30 Bases Rate(%)	93.09	91.63	93.76	92.85	91.62	83.61	92.09	92.74	92.99	91.5978
Clean Q30 Bases Rate(%)	93.62	91.98	94.06	93.26	91.94	88.44	92.42	93.08	93.86	92.5178
Total Reads	46410296	44149482	42871924	42496180	40970736	27764498	44001794	42383586	44777592	4.17585e+07
Mapped Reads	41411831	40061453	38327843	36873050	36428701	21819106	39277065	38080937	39736145	3.68907e+07
Mapping Rate	0.8923	0.9074	0.894	0.8677	0.8891	0.7859	0.8926	0.8985	0.8874	0.879433
UnMapped Reads	4998465	4088029	4544081	5623130	4542035	5945392	4724729	4302649	5041447	4867773
MultiMap Reads	3206141	3053661	5714254	2770623	4080109	2704258	3074146	3725367	3043599	3.4858e+06
MultiMap Rate	0.0691	0.0692	0.1333	0.0652	0.0996	0.0974	0.0699	0.0879	0.068	0.0844
Exon mapped reads	7863229	15095763	14306431	14766379	14947828	15700500	16067892	15123812	13595366	1.4163e+07
Intron mapped reads	3813785	4158208	4068506	3648221	3876300	3972237	4050757	3386495	2550941	3725050
Intergenic mapped reads	2557598	2666916	2172644	2649376	2415169	2624038	2540347	2632339	2289687	2505346
Exon rate(%)	0.5524	0.6886	0.6963	0.701	0.7038	0.7042	0.7091	0.7153	0.7374	0.689789
Intron rate(%)	0.2679	0.1897	0.198	0.1732	0.1825	0.1782	0.1788	0.1602	0.1384	0.185211
Intergenic rate(%)	0.1797	0.1217	0.1057	0.1258	0.1137	0.1177	0.1121	0.1245	0.1242	0.125011
