# Supplementary material for: Cell Junction and Vesicle Trafficking-Mediated Melanosome/Melanin Transfer Are Involved in the Dynamic Transformation of Goldfish Carassius auratus Skin Color
Source: Int J Mol Sci. 2022 Oct 13;23(20):12214. doi: 10.3390/ijms232012214 (PMC9603685; doi:10.3390/ijms232012214)
Supplement: Supplementary file 1 [file ijms-23-12214-s001.zip › Table S2.xlsx]

## Sheet: Table S2
Sample	Base_Num	Mean_Depth	C_Num	CG_Num	CHG_Num	CHH_Num	Sample	Clean Reads	Mapped Reads	Mapped Ratio (%)	Unique Mapped Reads	Unique Mapped Ratio (%)	Duplication (%)	Insert Size (bp)	Convertion Rate (%)
S1.4	1514991488	16.8278	533225010	48779521	114537135	369908354	S1.4	506662448	357265662	70.51	309616726	61.11	32.27	309.98	99.45
S1.5	1499818340	16.8058	527573017	48273129	113305809	365994079	S1.5	500229938	353198186	70.61	306153548	61.2	31.76	306.35	99.46
S1.1	1515222259	17.169	532257845	48703025	114298346	369256474	S1.1	514694494	362877224	70.5	314842852	61.17	32.02	300.42	99.45
S1.2	1517514250	16.8117	531287557	48624969	114121321	368541267	S1.2	499726034	352316984	70.5	306749416	61.38	31.84	310.35	99.44
S1.3	1503610668	15.4708	526762967	48095224	113136605	365531138	S1.3	463819344	328936056	70.92	285374650	61.53	32.6	304.75	99.44
S3.4	1505564355	16.0979	526324355	48107766	113055901	365160688	S3.4	431297216	300175876	69.6	259375160	60.14	22.65	300.99	99.44
S3.5	1486689894	15.3758	519819334	47440481	111661493	360717360	S3.5	409370890	281225666	68.7	244310820	59.68	21.44	303.17	99.44
S3.2	1502491930	15.8064	527147061	48161436	113173458	365812167	S3.2	428272498	293423500	68.51	254290900	59.38	22.42	299.22	99.44
S3.3	1495844217	15.1211	524224263	47830691	112585273	363808299	S3.3	415383382	282384246	67.98	244764910	58.93	23.05	302.55	99.44
S3.1	1492130061	15.6697	523757467	47802712	112442154	363512601	S3.1	425675698	292748624	68.77	253617948	59.58	23.03	299.14	99.46
S2.3	1504235748	15.3588	526251758	48034530	113000240	365216988	S2.3	470531342	327293244	69.56	284269768	60.41	32.73	304.58	99.5
S2.2	1510009361	15.877	530546340	48536650	113920819	368088871	S2.2	482847970	339796282	70.37	293493954	60.78	32.71	303.87	99.47
S2.1	1511548738	16.9	532702021	48759262	114424863	369517896	S2.1	517243374	363466090	70.27	314818424	60.86	33.15	311.88	99.45
S2.5	1503494443	14.3947	525977808	47995340	112970293	365012175	S2.5	430907892	303905078	70.53	262888540	61.01	31.86	306.36	99.46
S2.4	1502050468	15.8876	527826796	48350271	113404973	366071552	S2.4	479732400	337826578	70.42	293639370	61.21	32.55	302.62	99.47
