# Supplementary material for: Cell Junction and Vesicle Trafficking-Mediated Melanosome/Melanin Transfer Are Involved in the Dynamic Transformation of Goldfish Carassius auratus Skin Color
Source: Int J Mol Sci. 2022 Oct 13;23(20):12214. doi: 10.3390/ijms232012214 (PMC9603685; doi:10.3390/ijms232012214)
Supplement: Supplementary file 1 [file ijms-23-12214-s001.zip › Table S3.xlsx]

## Sheet: Table S3Methylated_C_Ratio_Stat
Sample	mC	mCG	mCHG	mCHH	mCG Ratio	mCHG Ratio	mCHH Ratio
S3.3	23425406	23198392	52334	174680	0.9903	0.0022	0.0074
S2.5	23969701	23739087	52867	177747	0.9903	0.0022	0.0074
S3.5	24080929	23848051	51501	181377	0.9903	0.0021	0.0075
S3.1	24183029	23947695	53541	181793	0.9902	0.0022	0.0075
S1.3	24579868	24343986	53646	182236	0.9904	0.0021	0.0074
S2.3	24827707	24573625	56817	197265	0.9897	0.0022	0.0079
S3.2	24914688	24676806	53065	184817	0.9904	0.0021	0.0074
S2.4	25167359	24918583	56568	192208	0.9901	0.0022	0.0076
S2.2	25428639	25177420	57514	193705	0.9901	0.0022	0.0076
S3.4	25474172	25216040	59973	198159	0.9898	0.0023	0.0077
S1.2	25943927	25685772	59931	198224	0.99	0.0023	0.0076
S1.1	26214640	25954040	58603	201997	0.99	0.0022	0.0077
S1.5	26243054	25978884	61148	203022	0.9899	0.0023	0.0077
S1.4	26752543	26485875	61326	205342	0.99	0.0022	0.0076
S2.1	27016942	26744133	62443	210366	0.9899	0.0023	0.0077
AVERAGE	25214840	24965893	56752	192196	0.990093	0.00220667	0.00758
