# Supplementary material for: Cell Junction and Vesicle Trafficking-Mediated Melanosome/Melanin Transfer Are Involved in the Dynamic Transformation of Goldfish Carassius auratus Skin Color
Source: Int J Mol Sci. 2022 Oct 13;23(20):12214. doi: 10.3390/ijms232012214 (PMC9603685; doi:10.3390/ijms232012214)
Supplement: Supplementary file 1 [file ijms-23-12214-s001.zip › Table S4.xlsx]

## Sheet: Table S4
Gene ID	Gene Symbol	Function	Sense Primer	Anti-sense Primer		Tm	Product length
LOC113039690	β2m	Reference gene	TTTGCACTCACGGGTTCATG	TTCACACACACTCGGcctta		58.6	177
LOC113115749	gapdh	Reference gene	TGGGAAGAAGAACGTGCTGA	GTGTACTCCTCTCCCGACTG		58.5	186
LOC113077515	coro1c	coronin-1C-like	AGAGGAAAAGGGACCAAGCC	GGAGCGCACATCTTACCAGG		60	189
LOC113116138	sept2	septin-2	GCCAGAGAGATTGCGGTCAT	TGCAGGGGACCATTCAACTG		60.1	107
LOC113115399	cldnd	claudin-like protein ZF-A89	AAGAGTTGGGAGCTTCGCTG	GCACAAAGCAATGACCCACC		60.3	76
LOC113059993	nect2	nectin-2-like	GCTCTTGAAAGTGCTTATTGTTCG	TGACATGCGCAACATTCGAG		59.3	156
LOC113098046	mhy	myosin heavy chain, fast skeletal muscle-like	AGGAGCGCGCTGATATCTCT	TTGTTCCTCACTCCTCTGCTT		59.9	96
LOC113120200	col14	collagen alpha-1(XIV) chain-like	TGGCAAAAGCAGTTCAATCAGAG	ACGGCCTCTTTAGTGCTGTG		60.2	100
